# Supplementary material for: Characteristics and Outcomes of Anti-interferon Gamma Antibody-Associated Adult Onset Immunodeficiency
Source: J Clin Immunol. 2023 Jun 26;43(7):1660–70. doi: 10.1007/s10875-023-01537-0 (PMC10499688; doi:10.1007/s10875-023-01537-0)
Supplement: Supplementary file 1 — Supplementary file1 (XLSX 41 KB) [file 10875_2023_1537_MOESM1_ESM.xlsx]

## Sheet: supplementary_data
age	gender1	ethnic1	diag_time	No_episode	constitutional symptoms	infection sites	comorbidity	pathogens	AIGA titer at diagnosis	AIGA titer after abx	AIGA after antibody suppression	ABX usage	ABX treatment time (months)	other treatment	followup	diseasetime	outcome	PMID	Reference
25	F	Thailand		2		abscess formation, bone, lung, lymphadenopathy, blood		M.chelonae, B.cocovenenans, Candida, Enterococcus					6			9	uncontrolled	12947000	Höflich C, Sabat R, Rosseau S, Temmesfeld B, Slevogt H, Döcke W, et al: Naturally occurring anti-IFN-gamma autoantibody and severe infections with Mycobacterium cheloneae and Burkholderia cocovenenans. Blood 2004, 103(2):673-675.
47	M	Filipin	72	6	fever, jaundice, ascites	skin, abscess, lung, lymphadenopathy, blood, bone marrow, liver, pericardial		M.chelonae, TB, CMV, Candida				INH, PZA, EMB, AMK, DOX, CLA, RIF,		IFN, steroid	72	72	died	14679469	Döffinger R, Helbert M, Barcenas-Morales G, Yang K, Dupuis S, Ceron-Gutierrez L, et al: Autoantibodies to interferon-gamma in a patient with selective susceptibility to mycobacterial infection and organ-specific autoimmunity. Clin Infect Dis 2004, 38(1):e10-14.
46	F	European	120	1	fever, weight loss	bone, lung, lymphadenopathy	Crohn disease and corticosteroids and an elemental diet	MAI				RBT, CAM, EMB,clofazimine	42	IFN, steroid		120	controlled	16127458	Kampmann B, Hemingway C, Stephens A, Davidson R, Goodsall A, Anderson S, et al: Acquired predisposition to mycobacterial disease due to autoantibodies to IFN-gamma. J Clin Invest 2005, 115(9):2480-2488.
32	M	South African	36		fever	abscess formation, bone		MAI				CAM, RBT, EMB	36	steroid		36	controlled	16127458	Kampmann B, Hemingway C, Stephens A, Davidson R, Goodsall A, Anderson S, et al: Acquired predisposition to mycobacterial disease due to autoantibodies to IFN-gamma. J Clin Invest 2005, 115(9):2480-2488.
59	F	European	12		fever, weight loss	lung		M.fortuitum, Aspergillus				AMB	12			12	controlled	16127458	Kampmann B, Hemingway C, Stephens A, Davidson R, Goodsall A, Anderson S, et al: Acquired predisposition to mycobacterial disease due to autoantibodies to IFN-gamma. J Clin Invest 2005, 115(9):2480-2488.
43	F	Taiwan	96			skin, abscess formation, bone, lung		MAC					60			96	controlled	16177125	Patel S, Ding L, Brown M, Lantz L, Gay T, Cohen S, et al: Anti-IFN-gamma autoantibodies in disseminated nontuberculous mycobacterial infections. J Immunol 2005, 175(7):4769-4776.
52	F	Chinese Vietnamese	156			skin, abscess formation, bone, lung, lymphadenopathy		M.szulgai, M.kansasii, TB					60			156	uncontrolled	16177125	Patel S, Ding L, Brown M, Lantz L, Gay T, Cohen S, et al: Anti-IFN-gamma autoantibodies in disseminated nontuberculous mycobacterial infections. J Immunol 2005, 175(7):4769-4776.
40	F	Filipin	72			lung, lymphadenopathy, cerebellar venous angioma		M.abscessus, M.fortuitum, MAC					60			72	uncontrolled	16177125	Patel S, Ding L, Brown M, Lantz L, Gay T, Cohen S, et al: Anti-IFN-gamma autoantibodies in disseminated nontuberculous mycobacterial infections. J Immunol 2005, 175(7):4769-4776.
31	F	Filipin	12			abscess formation, bone, appendix, retropharyngeal		MAC, VZV					30			30	uncontrolled	16177125	Patel S, Ding L, Brown M, Lantz L, Gay T, Cohen S, et al: Anti-IFN-gamma autoantibodies in disseminated nontuberculous mycobacterial infections. J Immunol 2005, 175(7):4769-4776.
54	M	Japan	36	1	fever, weight loss, general malaise	bone, lung, lymphadenopathy, blood, bone marrow, ascites		MAC				ABPC/SBT 3g *3 per day for 4 weeks, then CLDM 600mg *3 per day for 2 weeks; then combination of CAM	10		10	46	controlled	17603241	Tanaka Y, Hori T, Ito K, Fujita T, Ishikawa T, Uchiyama T: Disseminated Mycobacterium avium complex infection in a patient with autoantibody to interferon-gamma. Intern Med 2007, 46(13):1005-1009.
44	F	Asia	6	1	fever, weight loss	abscess formation, bone, blood		MAC				RFP, SM, EMB, CAM	18		16	22	controlled	19396523	Koya T, Tsubata C, Kagamu H, Koyama K, Hayashi M, Kuwabara K, et al: Anti-interferon-gamma autoantibody in a patient with disseminated Mycobacterium avium complex. J Infect Chemother 2009, 15(2):118-122.
38	F	Filipin	24	3	fever	bone, lung, blood, liver		MAI				RBT, EMB, AZM	40	CTX	21	45	controlled	19725781	Baerlecken N, Jacobs R, Stoll M, Schmidt R, Witte T: Recurrent, multifocal Mycobacterium avium-intercellulare infection in a patient with interferon-gamma autoantibody. Clin Infect Dis 2009, 49(7):e76-78.
56	M	Thailand		2	fever, weight loss	skin, bone, lung, lymphadenopathy, blood, bone marrow, eyes	epilepsy controlled by phenytoin	MAI, T.marneffei				INH, RFP, PZA, EMB, MXF; ITC	30			42	controlled	21128092	Kampitak T, Suwanpimolkul G, Browne S, Suankratay C: Anti-interferon-gamma autoantibody and opportunistic infections: case series and review of the literature. Infection 2011, 39(1):65-71.
45	M	Thailand		3	fever, weight loss	skin, lung, lymphadenopathy, blood, bone marrow, liver		M.abscessus, TB, Salmonella, VZV				AMK, MXF, CAM, DOCL; INH, RFP, PZA, EMB; ceftriazone, cotrimoxzole	11			22	controlled	21128092	Kampitak T, Suwanpimolkul G, Browne S, Suankratay C: Anti-interferon-gamma autoantibody and opportunistic infections: case series and review of the literature. Infection 2011, 39(1):65-71.
39	M	Thailand		1	fever, weight loss, fatigue	skin, bone, lymphadenopathy, blood, bone marrow	poliomyelitis since childhood, resulting in leg atrophy	M.abscessus, TB, Salmonella				CAM, INH, RFP, PZA, EMB; CPFX	8			9	controlled	21128092	Kampitak T, Suwanpimolkul G, Browne S, Suankratay C: Anti-interferon-gamma autoantibody and opportunistic infections: case series and review of the literature. Infection 2011, 39(1):65-71.
46	F	Filipin	60	3		skin, abscess formation, lung, lymphadenopathy, blood, urinary tract, meningoencephalitis		M.abscessus, MAC				CAM, EMB, INH, LZD, MXF, TGCL	120	RTX	60	120	controlled	22403254	Browne S, Zaman R, Sampaio E, Jutivorakool K, Rosen L, Ding L, et al: Anti-CD20 (rituximab) therapy for anti-IFN-γ autoantibody-associated nontuberculous mycobacterial infection. Blood 2012, 119(17):3933-3939.
69	F	Filipin	60	3		skin, bone, lung, lymphadenopathy, blood, leukomalcia		M.abscessus, MAC, Pseudomanas aeruginosa, Enterococcus, Achromobacter				AMK, AXC/CVL, AZM, CPFX, EPM, EMB, INH, LZD, MEM, PZA, RFP, TGCL	156	RTX	96	156	controlled	22403254	Browne S, Zaman R, Sampaio E, Jutivorakool K, Rosen L, Ding L, et al: Anti-CD20 (rituximab) therapy for anti-IFN-γ autoantibody-associated nontuberculous mycobacterial infection. Blood 2012, 119(17):3933-3939.
50	F	Laotian		3		abscess, bone, lymphadenopathy, muscle		MAC				CAM, EMB, MXF	60	RTX		60	controlled	22403254	Browne S, Zaman R, Sampaio E, Jutivorakool K, Rosen L, Ding L, et al: Anti-CD20 (rituximab) therapy for anti-IFN-γ autoantibody-associated nontuberculous mycobacterial infection. Blood 2012, 119(17):3933-3939.
60	F	Vietnam				bone, muscle		MAI				AMK, AZM, CAM, EMB, INH, LVX, MFX, PZA, RFP	36	RTX		36	controlled	22403254	Browne S, Zaman R, Sampaio E, Jutivorakool K, Rosen L, Ding L, et al: Anti-CD20 (rituximab) therapy for anti-IFN-γ autoantibody-associated nontuberculous mycobacterial infection. Blood 2012, 119(17):3933-3939.
53	M	Japan	1	1		lung, lymphadenopathy, bone marrow		M.kansasii				INH, RFP, EMB	0.5	steroid	0.6	1.6	died	26029606	Nei T, Okabe M, Mikami I, Koizumi Y, Mase H, Matsuda K, et al: A non-HIV case with disseminated Mycobacterium kansasii disease associated with strong neutralizing autoantibody to interferon-gamma. Respir Med Case Rep 2013, 8(1):10-13.
49	F	Laotian	4	1	fever, weight loss, fatigue	lung, lymphadenopathy, thyroid gland, pancrease, adrenal gland		M.colombiense, P.aeruginosa, CMV, Candida	1:53725			RFP, CAM, EMB	1			4	died	23336346	Poulin S, Corbeil C, Nguyen M, St-Denis A, Cote L, Le Deist F, et al: Fatal Mycobacterium colombiense/cytomegalovirus coinfection associated with acquired immunodeficiency due to autoantibodies against interferon gamma: a case report. BMC Infect Dis 2013, 13:24.
55	M	Taiwan	60			bone, lymphadenopathy		M.abscessus, Salmonella, T.marneffei, VZV									controlled	23243276	Chi C, Chu C, Liu J, Lin C, Ho M, Lo W, et al: Anti-IFN-γ autoantibodies in adults with disseminated nontuberculous mycobacterial infections are associated with HLA-DRB1*16:02 and HLA-DQB1*05:02 and the reactivation of latent varicella-zoster virus infection. Blood 2013, 121(8):1357-1366.
51	F	Taiwan	48			skin, bone, lymphadenopathy		M.scrofulaceum, VZV									uncontrolled	23243276	Chi C, Chu C, Liu J, Lin C, Ho M, Lo W, et al: Anti-IFN-γ autoantibodies in adults with disseminated nontuberculous mycobacterial infections are associated with HLA-DRB1*16:02 and HLA-DQB1*05:02 and the reactivation of latent varicella-zoster virus infection. Blood 2013, 121(8):1357-1366.
69	M	Taiwan	612			bone, lung, lymphadenopathy		MAC, Salmonella, VZV									uncontrolled	23243276	Chi C, Chu C, Liu J, Lin C, Ho M, Lo W, et al: Anti-IFN-γ autoantibodies in adults with disseminated nontuberculous mycobacterial infections are associated with HLA-DRB1*16:02 and HLA-DQB1*05:02 and the reactivation of latent varicella-zoster virus infection. Blood 2013, 121(8):1357-1366.
47	F	Taiwan	36			bone, lymphadenopathy		M.gordonae, Salmonella, VZV									uncontrolled	23243276	Chi C, Chu C, Liu J, Lin C, Ho M, Lo W, et al: Anti-IFN-γ autoantibodies in adults with disseminated nontuberculous mycobacterial infections are associated with HLA-DRB1*16:02 and HLA-DQB1*05:02 and the reactivation of latent varicella-zoster virus infection. Blood 2013, 121(8):1357-1366.
55	M	Taiwan	24			abscess formation, bone		M.terrae									controlled	23243276	Chi C, Chu C, Liu J, Lin C, Ho M, Lo W, et al: Anti-IFN-γ autoantibodies in adults with disseminated nontuberculous mycobacterial infections are associated with HLA-DRB1*16:02 and HLA-DQB1*05:02 and the reactivation of latent varicella-zoster virus infection. Blood 2013, 121(8):1357-1366.
81	M	Taiwan				skin, lymphadenopathy		NTM									uncontrolled	23243276	Chi C, Chu C, Liu J, Lin C, Ho M, Lo W, et al: Anti-IFN-γ autoantibodies in adults with disseminated nontuberculous mycobacterial infections are associated with HLA-DRB1*16:02 and HLA-DQB1*05:02 and the reactivation of latent varicella-zoster virus infection. Blood 2013, 121(8):1357-1366.
66	M	Taiwan	60			lung, lymphadenopathy		NTM									controlled	23243276	Chi C, Chu C, Liu J, Lin C, Ho M, Lo W, et al: Anti-IFN-γ autoantibodies in adults with disseminated nontuberculous mycobacterial infections are associated with HLA-DRB1*16:02 and HLA-DQB1*05:02 and the reactivation of latent varicella-zoster virus infection. Blood 2013, 121(8):1357-1366.
87	M	Taiwan	36			skin, bone, lymphadenopathy		M.scrofulaceum, S aureus, VZV									controlled	23243276	Chi C, Chu C, Liu J, Lin C, Ho M, Lo W, et al: Anti-IFN-γ autoantibodies in adults with disseminated nontuberculous mycobacterial infections are associated with HLA-DRB1*16:02 and HLA-DQB1*05:02 and the reactivation of latent varicella-zoster virus infection. Blood 2013, 121(8):1357-1366.
48	M	Taiwan	48			bone, lung, lymphadenopathy		MAC, Salmonella, VZV									controlled	23243276	Chi C, Chu C, Liu J, Lin C, Ho M, Lo W, et al: Anti-IFN-γ autoantibodies in adults with disseminated nontuberculous mycobacterial infections are associated with HLA-DRB1*16:02 and HLA-DQB1*05:02 and the reactivation of latent varicella-zoster virus infection. Blood 2013, 121(8):1357-1366.
61	F	Taiwan	24			skin, bone, lymphadenopathy		NTM									uncontrolled	23243276	Chi C, Chu C, Liu J, Lin C, Ho M, Lo W, et al: Anti-IFN-γ autoantibodies in adults with disseminated nontuberculous mycobacterial infections are associated with HLA-DRB1*16:02 and HLA-DQB1*05:02 and the reactivation of latent varicella-zoster virus infection. Blood 2013, 121(8):1357-1366.
49	M	Taiwan	12			lung, lymphadenopathy		M.kansasii, VZV									uncontrolled	23243276	Chi C, Chu C, Liu J, Lin C, Ho M, Lo W, et al: Anti-IFN-γ autoantibodies in adults with disseminated nontuberculous mycobacterial infections are associated with HLA-DRB1*16:02 and HLA-DQB1*05:02 and the reactivation of latent varicella-zoster virus infection. Blood 2013, 121(8):1357-1366.
56	F	Taiwan	96			skin, bone, lymphadenopathy		NTM, VZV									uncontrolled	23243276	Chi C, Chu C, Liu J, Lin C, Ho M, Lo W, et al: Anti-IFN-γ autoantibodies in adults with disseminated nontuberculous mycobacterial infections are associated with HLA-DRB1*16:02 and HLA-DQB1*05:02 and the reactivation of latent varicella-zoster virus infection. Blood 2013, 121(8):1357-1366.
45	F	Taiwan				lung, lymphadenopathy		NTM, Salmonella									uncontrolled	23243276	Chi C, Chu C, Liu J, Lin C, Ho M, Lo W, et al: Anti-IFN-γ autoantibodies in adults with disseminated nontuberculous mycobacterial infections are associated with HLA-DRB1*16:02 and HLA-DQB1*05:02 and the reactivation of latent varicella-zoster virus infection. Blood 2013, 121(8):1357-1366.
72	F	Taiwan				bone		MAC									uncontrolled	23243276	Chi C, Chu C, Liu J, Lin C, Ho M, Lo W, et al: Anti-IFN-γ autoantibodies in adults with disseminated nontuberculous mycobacterial infections are associated with HLA-DRB1*16:02 and HLA-DQB1*05:02 and the reactivation of latent varicella-zoster virus infection. Blood 2013, 121(8):1357-1366.
47	F	Taiwan				skin, bone, lung, lymphadenopathy		NTM, Salmonella									uncontrolled	23243276	Chi C, Chu C, Liu J, Lin C, Ho M, Lo W, et al: Anti-IFN-γ autoantibodies in adults with disseminated nontuberculous mycobacterial infections are associated with HLA-DRB1*16:02 and HLA-DQB1*05:02 and the reactivation of latent varicella-zoster virus infection. Blood 2013, 121(8):1357-1366.
76	M	Taiwan	192			lung, lymphadenopathy		N.abscessus, M.chelonae									uncontrolled	23243276	Chi C, Chu C, Liu J, Lin C, Ho M, Lo W, et al: Anti-IFN-γ autoantibodies in adults with disseminated nontuberculous mycobacterial infections are associated with HLA-DRB1*16:02 and HLA-DQB1*05:02 and the reactivation of latent varicella-zoster virus infection. Blood 2013, 121(8):1357-1366.
57	M	Mainland China		1		skin, lymphadenopathy, blood		M.chelonae, T.marneffei, Salmonella, VZV				IPM-CLN, CAM; ITC	39	steroid	44.75	44.75	controlled	23652167	Chan JFW, Trendell-Smith NJ, Chan JCY, Hung IFN, Tang BSF, Cheng VCC, et al: Reactive and infective dermatoses associated with adult-onset immunodeficiency due to anti-interferon-gamma autoantibody: Sweet's syndrome and beyond. Dermatology 2013, 226(2):157-166.
47	F	Mainland China	18	2	fever	skin, lymphadenopathy		M.chelonae				IPM-CLN, AMK, CAM; IPM-CLN, LZD, CAM	12		6	24	controlled	23652167	Chan JFW, Trendell-Smith NJ, Chan JCY, Hung IFN, Tang BSF, Cheng VCC, et al: Reactive and infective dermatoses associated with adult-onset immunodeficiency due to anti-interferon-gamma autoantibody: Sweet's syndrome and beyond. Dermatology 2013, 226(2):157-166.
43	F		19.5		fever, weight loss	bone, lung, lymphadenopathy, bone marrow, urinary tract, ascites		M.abscessus,								19.5	died	L71226141	T. W, J. B, T. T, C. I, K. S, T. S, E. T: Disseminated Mycobacterium avium complex infection in a patient with anti-interferon-gamma autoantibody. Eur J Intern Med 2013, 24(SUPPL 1):pp e202.
64	F	Japan	9	2		skin, abscess formation, lung, lymphadenopathy, bladder and vaginal wall, cerebellum	bilateral breast cancer and postoperative irradiation and hormonal therapy	MAI, measles, Toxoplasma, MAC, herpes	1:1000000 (ref 1:100)			CAM, RFP, EMB; ACSPM, TMPco	23			58	controlled	24351623	Yamaguchi E, Tanaka H, Fukuoka T, Ohbayashi Y, Sato M, Yokoi T: A case of disseminated nontuberculous mycobacteriosis and cerebellar toxoplasmosis with autoantibody to interferon-gamma. Sarcoidosis Vasc Diffuse Lung Dis 2013, 30(4):312-316.
74	F	Japan	6	1	intermittent low grade fever;	lung, lymphadenopathy		M.fortuitum	54 E.U (ref 18 E.U)			IPM, AMK, LVX, CAM	15		18	24	controlled	24930658	Suzuki K, Terada J, Sasaki Y, Kawasaki T, Naito Y, Sakurai T, et al: Pulmonary Mycobacterium fortuitum infection with cervical lymphadenitis in a patient carrying autoantibodies to interferon-γ. Intern Med 2014, 53(12):1361-1364.
78	M	Japan	34	4	weakness;	skin, bone, lung, lymphadenopathy	atherosclerosis, diabetes, CKD, localized prostate cancer	M.chelonae, M.abscessus, VZV, CMV				AMK, IPM-CLN, tobramycin, MFLX	51	RTX, steroid	17	51	controlled	24336756	Czaja CA, Merkel PA, Chan ED, Lenz LL, Wolf ML, Alam R, et al: Rituximab as successful adjunct treatment in a patient with disseminated nontuberculous mycobacterial infection due to acquired anti-interferon-gamma autoantibody. Clin Infect Dis 2014, 58(6):e115-118.
51	F	Taiwan	1.5	1	fever	skin, lung, lymphadenopathy		M.abscess	high			AMK, IPM, DOCL, CAM	2		2	3.5	controlled	24947706	Wang H, Huang Y, Chen W, Chiang Y: Subcutaneous Sweet syndrome associated with disseminated nontuberculous mycobacterial infection leading to the diagnosis of adult-onset immunodeficiency. J Am Acad Dermatol 2014, 71(1):e20-22.
39	F	European	17	3	fever, weight loss, night sweats	bone, lung, lymphadenopathy, frontal lobe	asthma and steroid treatment	MAC				RFP, EMB, AZM	15	steroid		17	controlled	25149293	O'Connell E, Rosen L, LaRue R, Fabre V, Melia M, Auwaerter P, et al: The first US domestic report of disseminated Mycobacterium avium complex and anti-interferon-γ autoantibodies. J Clini Immunol 2014, 34(8):928-932.
34	F	Mainland China	11		fever, weight loss	skin, lung, lymphadenopathy		M. chelonae				IPM, AMK, CAM				11	controlled	24622460	Chan JF, Yee KS, Tang BS, Cheng VC, Hung IF, Yuen KY: Adult-onset immunodeficiency due to anti-interferon-gamma autoantibody in mainland Chinese. Chin Med J (Engl) 2014, 127(6):1189-1190.
65	F	Japan	32.8	2	fever	skin, lung, lymphadenopathy, bone marrow, liver, cervix		MAC, TB				RFP, EMB, CAM, KM, LVX; RFP, gatifloxacin	83.8		60	92.8	controlled	25653414	Nishimura T, Fujita-Suzuki Y, Yonemaru M, Ohkusu K, Sakagami T, Carpenter SM, et al: Recurrence of disseminated Mycobacterium avium complex disease in a patient with anti-gamma interferon autoantibodies by reinfection. J Clin Microbiol 2015, 53(4):1436-1438.
65	F	European	52	4	weight loss	bone, lung, lymphadenopathy, pancrease, intestine, cerebellum		MAC, Toxoplasma, Salmonella	1:500	unchanged		RFP,EMB, CAM	39	RTX	14	66	uncontrolled	25875701	Hanitsch LG, Lobel M, Muller-Redetzky H, Schurmann M, Suttorp N, Unterwalder N, et al: Late-Onset Disseminated Mycobacterium avium intracellulare Complex Infection (MAC), Cerebral Toxoplasmosis and Salmonella Sepsis in a German Caucasian Patient with Unusual Anti-Interferon-Gamma IgG1 Autoantibodies. J Clin Immunol 2015, 35(4):361-365.
65	M	Japan	19	1	fever, weight loss	skin, abscess, bone, lung, lymphadenopathy		M.gordonae, M.mantenii	500+ fold to control	200		CAM, RFP, EMB	36		36	55	controlled	25735882	Hase I, Morimoto K, Sakagami T, Kazumi Y, Ishii Y, van Ingen J: Disseminated Mycobacterium gordonae and Mycobacterium mantenii infection with elevated anti-IFN-gamma neutralizing autoantibodies. J Infect Chemother 2015, 21(6):468-472.
71	M	Cambodian	3.5	1	fever, weight loss	bone, lung		M.haemophilum	15809 (ref 263)			CAM, CPFX, RFP	18		18	21.5	controlled	26429217	Otome O, O'Reilly M, Lim L: Disseminated Mycobacterium haemophilum skeletal disease in a patient with interferon-gamma deficiency. Intern Med J 2015, 45(10):1073-1076.
55	F	Thailand	4.5	1	fever and chills, malaise	bone, lung, lymphadenopathy		TB				RFP, INH, PZA, EMB	21	steroid	16	23	controlled	26646678	Xie Y, Rosen L, Sereti I, Barber D, Chen R, Hsu D, et al: Severe Paradoxical Reaction During Treatment of Disseminated Tuberculosis in a Patient With Neutralizing Anti-IFNγ Autoantibodies. Clin Infect Dis 2016, 62(6):770-773.
59	M	Taiwan	3	1	poor appetite, weight loss	skin, lymphadenopathy		M. abscessus				CAM, DOXL, CX	12	RTX, steroid	13	16	controlled	26660641	Liu TT, Weng SW, Wang MC, Huang WT: Nontuberculous mycobacterial infection with concurrent IgG4-related lymphadenopathy. APMIS 2016, 124(3):216-220.
72	M	Thailand	18	2	fever	skin, lung, lymphadenopathy	diabetes, previous cerebrovascular accident	M.abscessus, T.marneffei	1:10000 (ref <1:100)		1:5000 after 2 course of the therapy	IPM-CLN, AMK, CAM, CPFX, AMB, ITC	20	RTX, steroid	26	44	controlled	27419165	Pruetpongpun N, Khawcharoenporn T, Damronglerd P, Suthiwartnarueput W, Apisarnthanarak A, Rujanavej S, et al: Disseminated Talaromyces marneffei and Mycobacterium abscessus in a Patient With Anti-Interferon-γ Autoantibodies. Open Forum Infect Dis 2016, 3(2):ofw093.
78	F	Filipin	36	3		skin, bone, lymphadenopathy, blood, bone marrow, meningitis	pyoderma gangrenosum	MA-IC, M.chelonae, TB, M.abscessus				AMK, AZM, CPFX, EPM, INH, LZD, MEM, PZA, RFP, TGCL	96	RTX	60	96	controlled	27009440	Naik R, Cortes J: Persistent Mycobacterium abscessus infection secondary to interferon-γ autoantibodies. Ann Allergy Asthma Immunol 2016, 116(5):461-462.
46	F	Thailand				bone, lung	Pauci-immune crescenteric glomerulonephritis not on immune suppression	M.kansasii, Aspergillosis	1:1000							24	uncontrolled	27225240	Tham EH, Huang CH, Soh JY, Thayalasingam M, Lee AJ, Lum LHW, et al: Neutralizing anti-interferon-gamma autoantibody levels may not correlate with clinical course of disease. Clin Infect Dis 2016, 63(4):572-573.
45	F	Mainland China				skin, bone, lung, encephalitis	mixed connective tissue disease	MAC, M.haemophilum, M.kansasii, Salmonella, CMV	1:1000000								uncontrolled	27225240	Tham EH, Huang CH, Soh JY, Thayalasingam M, Lee AJ, Lum LHW, et al: Neutralizing anti-interferon-gamma autoantibody levels may not correlate with clinical course of disease. Clin Infect Dis 2016, 63(4):572-573.
63	M	Malay				bone, lung, spleen		M.kansasii, Staphylococcus, Pseudomonas	1:100000								controlled	27225240	Tham EH, Huang CH, Soh JY, Thayalasingam M, Lee AJ, Lum LHW, et al: Neutralizing anti-interferon-gamma autoantibody levels may not correlate with clinical course of disease. Clin Infect Dis 2016, 63(4):572-573.
73	F	Asia	192	7		bone, lung, lymphadenopathy, liver		MAI								192	uncontrolled	L613092712	Patel J, Nortan B, Braun C, Du Z: HLA typing for a rare case with disseminated nontuberculous mycobacterial infections. Human Immunology 2016, 77:155.
55	F	Malay	30	3	fever, weight loss	lung, lymphadenopathy, retinitis		M.foruitum, MTB, M.abscessus				AMK, TMP, LVX; RFP, INH, EMB; FOX, LVX, TMP, CAM, PZA	23		2	31	controlled	27771870	Lee T, Agrawal R, Tan J, Ong K, Wong C, Ho S: Disseminated nontuberculous mycobacterial infection with multifocal retinitis and vasculitis in an immunocompromised patient with anti-IFN-ɣ autoantibodies. J Ophthalmic Inflamm Infect 2016, 6(1):39.
66	M			1		bone, lymphadenopathy	previous TB	MAC				CAM, RFP, EMB	16			16	controlled	26166504	Kobayashi T, Morino E, Takasaki J, Nagahara Y, Sugiyama H: Nontuberculous Mycobacterial Osteomyelitis in Human Immunodeficiency Virus-Negative Patients: A Case Series. Jpn J Infect Dis 2016, 69(2):149-150.
71	M			1		abscess formation, bone	peumosilicosis	M.kansasii				INH, RFP, EMB, PZA; CAM, RFP, EMB, LVX	10			10	controlled	26166504	Kobayashi T, Morino E, Takasaki J, Nagahara Y, Sugiyama H: Nontuberculous Mycobacterial Osteomyelitis in Human Immunodeficiency Virus-Negative Patients: A Case Series. Jpn J Infect Dis 2016, 69(2):149-150.
60	M	Vietnam		2	weight loss, fatigue	abscess formation, bone, lung, lymphadenopathy		MAC					11	RTX	11	11	controlled	L620857277	Roos A, Schellenberg R: Disseminated Mycobacterium avian complex (MAC) infection secondary to neutralizing anti-interferon gamma antibody in a Vietnamese man. Allergy, Asthma and Clinical Immunology 2017, 13(suppl 1): A37
57	F	Taiwan	36	1		bone, lung, blood, bone marrow		MAC, MAC, Salmonella		1:1000		RFP, CAM	20	RTX	32	68	controlled	28738978	Li W, Huang W, Ku C, Lee C: Osteolytic lesions resulting from opportunistic infections. Kaohsiung J Med Sci. 2017, 33(7):365-366.
55	M	Japan	4		fever	skin, bone, lung, lymphadenopathy, blood, bone marrow		M.intracellulare				CAM, EMB, RFP	#NULL!	steroid		4	controlled	28371927	Furuya H, Ikeda K, Miyachi K, Nakamura K, Suzuki K, Furuta S, et al: SAPHO syndrome-like presentation of disseminated nontuberculous mycobacterial infection in a case with neutralizing anti-IFNγ autoantibody. Rheumatology (Oxford, England) 2017, 56(7):1241-1243.
66	M	Japan	2	1		lymphadenopathy		M.genavense				CAM, EMB, RFP, AMK,	16		16	18	controlled	28628454	Asakura T, Namkoong H, Sakagami T, Hasegawa N, Ohkusu K, Nakamura A: Disseminated Mycobacterium genavense Infection in Patient with Adult-Onset Immunodeficiency. Emerg Infect Dis 2017, 23(7):1208-1210.
73	M	Taiwan	5	1	fever, fatigue	skin, abscess formation, lymphadenopathy		M.abscessus				AZM, IPM, DOCL, AZM, DOCL, LVX	6		6	11	controlled	28953638	Chang PH, Chuang YC: Anti-interferon-gamma autoantibody-associated disseminated Mycobacterium abscessus infection mimicking parotid cancer with multiple metastases: A case report. Medicine 2017, 96(39):e8118.
67	F	Japan	4	1	fever, weight loss, edema	bone, lung, lymphadenopathy, bone marrow	diabetes	MAC	137.3 E.U.	123.1 E.U.	72E.U.	CAM, RFP, EMB, STFX, AMK, LZD, AZM, LVFX,	12	RTX	12	16	controlled	28779413	Koizumi Y, Sakagami T, Nishiyama N, Hirai J, Hayashi Y, Asai N, et al: Rituximab Restores IFN-γ-STAT1 Function and Ameliorates Disseminated Mycobacterium avium Infection in a Patient with Anti-Interferon-γ Autoantibody. J Clin Immunol 2017, 37(7):644-649.
43	M	Taiwan	3	2		bone, blood	previous HIV with tenofovir, lamivudine, nevirapine	MAC, Salmonella	959ug/ml (ref 15.78ug/ml)			CPFX	1.5			3	uncontrolled	29120902	Wu U, Hung C, Chang S, Jhong Y, Sun H, Wang J, et al: Neutralizing antiinterferon-γ autoantibodies causing disseminated Mycobacterium avium complex infection in an HIV-infected patient on successful combination antiretroviral therapy. AIDS (London, England) 2017, 31(18):2557-2559.
50	F	Taiwan	12	2		lung, lymphadenopathy		M.abscessus, MAC				INH, EMB, RFP, AZM; CAM, LVX, DOX; TGCL, TMP	7			12	uncontrolled	L622094860	Wang LS, Wang CCJ, Ku CL, Lee JJ, Chiang CJ, Hsueh PR: Mycobacterium avium complex lung infection in a patient with anti-interferon-γ autoantibodies and previous Mycobacterium abscessus neck lymphadenitis. International Journal of Antimicrobial Agents 2017, 50:S96-S97.
74	F	Taiwan	8	1	fever	skin, abscess formation, bone, lymphadenopathy	Diabetes	M.abscessus				CAM, RFP, EMB	14		14	22	controlled	28836691	King Y, Hu C, Lee Y, Lin C, Liu D, Wang K: Disseminated cutaneous Mycobacterium kansasii infection presenting with Rosai-Dorfman disease-like histological features in a patient carrying anti-interferon-γ autoantibodies. J Dermatol 2017, 44(12):1396-1400.
76	M	Japan	8.75	1	fever, weight loss	lymphadenopathy		MAI				CAM, EMB, RFP, SM	7		6	14.75	controlled	30133967	Yamada T, Iwakami SI, Hara SAM, Iwakami N, Nakamura A, Suzuki Y, et al: Disseminated non-tuberculous mycobacterial infection caused by anti-interferon-gamma autoantibodies in a patient of very advanced age. Geriatr Gerontol Int 2018, 18(7):1132-1133.
31	F	Taiwan	16	4	fever	skin, bone, lung, lymphadenopathy, blood		M.kansasii, M.abscessus				INH, RFP, CAM, EMB; AMK, IPM, LVX	8		25	41	died	29726978	Hung TC, Chen SC, Liao KS, Cheng SH, Chang SL: Anti-interferon-c auto-anti-body and disseminated non-tuberculous mycobacteria infections in thyroid cancer: A case report. QJM 2018, 111(9):647-648.
54	M	Mainland China	4		fever	skin, lymphadenopathy	consumed bamboo rat one year before	M.abscessus, T.marneffei				CAM; FLC, ITC, LVX, AMB	2	steroid		4	controlled	30210169	Xu H, Liu D, He X, Zheng D, Deng Y: Sweet's Syndrome Associated with Talaromyces marneffei and Mycobacterium abscessus Infection Due to Anti-interferon-gamma Autoantibodies. Indian J Dermatol 2018, 63(5):428-430.
74	M	Japan	27	1	fatigue	abscess formation, lymphdanopathy, liver		MAC	50.85 EU (ref 25.49)		decreased during R-CHOP, increased again after the end of R-CHOP	RFP, EMB, CAM	88.5	RTX	63.5	90.5	controlled	30505452	Namkoong H, Asakura T, Ishii M, Yoda S, Masaki K, Sakagami T, et al: First report of hepatobiliary infection developing obstructive jaundice in a patient with neutralizing anti-interferon-gamma autoantibodies. New Microbes New Infect 2019, 27:4-6.
63	F	Japan	7	1	anorexia, fever; pyuria; fatigue;	skin, abscess formation, bone, lung, lymphadenopathy, bladder and cervix mass, cervicovaginal mass		MAC	427 EU (<22 EU)			CAM, RFP, EMB, SM,	20		20	27	controlled	29780147	Miyashita K, Matsuura S, Tajima K, Tajima S, Aoki A, Sakagami T, et al: Disseminated Mycobacterium avium Infection Presenting with Bladder Lesions in a Patient with Interferon-γ-neutralizing Autoantibodies. Intern Med 2018, 57(20):3041-3045.
52	M	Thailand				lung, lymphadenopathy		M. abscessus	1:100000		1:50000	CAM, OFX, CX, IPM	22	CTX, steroid		22	died	30687765	Chetchotisakd P, Anunnatsiri S, Nanagara R, Nithichanon A, Lertmemongkolchai G: Intravenous Cyclophosphamide Therapy for Anti-IFN-Gamma Autoantibody-Associated Infection. J Immunol Res. 2018, 2018:6473629.
54	M	Thailand				lung, lymphadenopathy		M. abscessus	1:200000		1:5000	CAM, CPFX, IPM	72	CTX, steroid		72	controlled	30687765	Chetchotisakd P, Anunnatsiri S, Nanagara R, Nithichanon A, Lertmemongkolchai G: Intravenous Cyclophosphamide Therapy for Anti-IFN-Gamma Autoantibody-Associated Infection. J Immunol Res. 2018, 2018:6473629.
57	M	Thailand				lung, lymphadenopathy, liver		M. abscessus	1:200000		1:1000	AZM, CPFX, IPM	54	CTX, steroid		54	controlled	30687765	Chetchotisakd P, Anunnatsiri S, Nanagara R, Nithichanon A, Lertmemongkolchai G: Intravenous Cyclophosphamide Therapy for Anti-IFN-Gamma Autoantibody-Associated Infection. J Immunol Res. 2018, 2018:6473629.
41	M	Thailand				lymphadenopathy, nasal spectum		M. abscessus	1:200000		1:1000	CAM, OFX, IPM	79	CTX, steroid		79	controlled	30687765	Chetchotisakd P, Anunnatsiri S, Nanagara R, Nithichanon A, Lertmemongkolchai G: Intravenous Cyclophosphamide Therapy for Anti-IFN-Gamma Autoantibody-Associated Infection. J Immunol Res. 2018, 2018:6473629.
54	F	Thailand				skin, lymphadenopathy		M. abscessus	1:100000		1:1000	CAM, CPFX, IPM	40	CTX, steroid		40	controlled	30687765	Chetchotisakd P, Anunnatsiri S, Nanagara R, Nithichanon A, Lertmemongkolchai G: Intravenous Cyclophosphamide Therapy for Anti-IFN-Gamma Autoantibody-Associated Infection. J Immunol Res. 2018, 2018:6473629.
65	M	Thailand				bone, lung, lymphadenopathy		M. abscessus	1:100000		1:5000	CAM, CPFX, IPM	92	CTX, steroid		92	controlled	30687765	Chetchotisakd P, Anunnatsiri S, Nanagara R, Nithichanon A, Lertmemongkolchai G: Intravenous Cyclophosphamide Therapy for Anti-IFN-Gamma Autoantibody-Associated Infection. J Immunol Res. 2018, 2018:6473629.
34	M	Thailand		2		bone, lung, lymphadenopathy		M. abscessus	1:200000		1:50000	CAM, CPFX, LZD, IPM	60	CTX, steroid		60	uncontrolled	30687765	Chetchotisakd P, Anunnatsiri S, Nanagara R, Nithichanon A, Lertmemongkolchai G: Intravenous Cyclophosphamide Therapy for Anti-IFN-Gamma Autoantibody-Associated Infection. J Immunol Res. 2018, 2018:6473629.
20	F	Thailand		3		bone, lung, lymphadenopathy, liver, pancrease		M. abscessus	1:400000		1:50000	AZM, OFX, DOCL, LZD, IPM	67	CTX, steroid		67	uncontrolled	30687765	Chetchotisakd P, Anunnatsiri S, Nanagara R, Nithichanon A, Lertmemongkolchai G: Intravenous Cyclophosphamide Therapy for Anti-IFN-Gamma Autoantibody-Associated Infection. J Immunol Res. 2018, 2018:6473629.
43	F	Mainland China	12	1	fever	skin, bone, lung, lymphadenopathy, frontotemporal soft tissue		NTM				CAM, EMB, PTO, AMX-CLV	6		6	18	controlled	30819109	Xu X, Lao X, Zhang C, Cao C, Ding H, Pang Y, et al: Chronic Mycobacterium avium skin and soft tissue infection complicated with scalp osteomyelitis possibly secondary to anti-interferon-? autoantibody formation. BMC Infect Dis 2019, 19(1).203.
66	M	Japan	11	2	fever	lung, lymphadenopathy, blood, ascites	angioimmunoblastic T cell lymphoma (AITL) and 8 courses of CHOP treatment	MAC	1017 E.U	36 E.U.		CAM, RFP, EMB; RBT, STX, SM	13.3	RTX, steroid	16	28	died	30083859	Koizumi Y, Sakagami T, Minamiguchi H, Makino A, Aoki A, Hodohara K, et al: Chylous ascites, anti-interferon-gamma autoantibody, and angioimmunoblastic T-cell lymphoma: a rare but intriguing connection over Mycobacterium avium. Med Microbiol Immunol 2019, 208(1):33-37.
28	M	India	10	1	fever, headache, night sweats, weight loss	lung, lymphadenopathy		MAC				CX, TGCL, AMK	10	RTX, steroid	10	20	controlled	31011590	Yerramilli A, Huang GKL, Griffin DWJ, Kong KL, Muhi S, Muttucumaru RS, et al: Disseminated Nontuberculous Mycobacterial Infection Associated With Acquired Immunodeficiency Due to Anti-Interferon gamma Autoantibodies. Open Forum Infect Dis 2019, 6(4):ofz131.
45	F	Thailand	29	3	fever, weight loss, poor appetite	lung, lymphadenopathy	Kikuchi lymphadenopathy	MAC, VZV				AMK, EMB, RFP, ACV	23	RTX, steroid	7	36	uncontrolled	L626708321	Saba M, Greene JN: Refractory mycobacterium avium complex pneumonia and anti-interferon-gamma autoantibodies: A case report. Infectious Diseases in Clinical Practice 2019, 27(2):110-113.
79	F	Japan	1	1		skin, bone, lung		M.phlei				RFP, EMB, CAM, LVX	26		34	35	controlled	31117976	Tanaka S, Hoshino Y, Sakagami T, Fukano H, Matsui Y, Hiranuma O: Pathogenicity of Mycolicibacterium phlei, a non-pathogenic nontuberculous mycobacterium in an immunocompetent host carrying anti-interferon gamma autoantibodies: a case report. BMC Infect Dis 2019, 19(1):454.
80	M	Japan	33	2		skin, bone, lung, lymphadenopathy		MAC	2983.37 EU (ref 1.66EU)			CAM, RFP, EMB; LVX	9			33	uncontrolled	31251217	Ogawa Y, Hasebe R, Ohnuma T, Sano S, Mitsui H, Shimada S, et al: Acute generalized exanthematous pustulosis associated with anti-interferon-gamma neutralizing autoantibody-positive disseminated nontuberculous mycobacterial infection. Eur J Dermatol 2019, 29(3):339-341.
16	F	Mainland China	12	1	fever	skin, lymphadenopathy		M. abscessus				CX, AMK, CAM, LZD, AZM,	7.5	steroid	7.5	19.5	controlled	31177358	Liew W, Thoon K, Chong C, Tan N, Cheng D, Chan B, et al: Juvenile-Onset Immunodeficiency Secondary to Anti-Interferon-Gamma Autoantibodies. J Clin Immunol 2019, 39(5):512-518.
10	M	Malay	6	1	fever	skin, bone, meningitis, uveitis, arteritis		MAC				CAM, RFP, EMB	6	steroid	6	12	controlled	31177358	Liew W, Thoon K, Chong C, Tan N, Cheng D, Chan B, et al: Juvenile-Onset Immunodeficiency Secondary to Anti-Interferon-Gamma Autoantibodies. J Clin Immunol 2019, 39(5):512-518.
33	F			1	fever, malaise, weight loss	abscess formation, bone, lung	pregnancy	MAI	OD 0.4663 (cutoff 0.4095)				11			13	controlled	L2001530928	Wen P, Wei M, Xu YR, Wang MS: Severe disseminated Mycobacterium avium complex infection in a pregnant woman with anti-interferon-gamma autoantibody. Int. J. Clin. Exp. Med. 2019; 12(1):1307-1313
40	F	Mainland China	14	3	fever, fatigue	skin, abscess formation, lung		NTM, T.marneffei, VZV	1:24000			VRC	30		24	39	died	31339513	Shi N, Kong J, Wang K, Cao C: Coinfection With Talaromyces marneffei and Other Pathogens Associated With Acquired Immunodeficiency. JAMA Dermatol 2019, 155(10):1195-1197.
24	M	Mainland China	1	1	fever	abscess formation, bone		Bacillus cereus	1053.895ng/ml			PSL, LVX, MXF	2		27	28	controlled	31651871	Qiu Y, Zhang J, Li B, Shu H: Bacillus cereus isolated from a positive bone tissue culture in a patient with osteolysis and high-titer anti-interferon-γ autoantibodies: A case report. Medicine 2019, 98(43):e17609.
64	M	Asia	6	1	weight loss	abscess formation, bone, lung, lymphadenopathy		MAC				RFP, EMB, AMK, CAM;	12		12	18	controlled	31664931	Yeh Y, Ding J, Ku C, Chen W: Disseminated Mycobacterium avium complex infection mimicking malignancy in a patient with anti-IFN-γ autoantibodies: a case report. BMC Infect Dis 2019, 19(1):909.
62	F	Mainland China	48	3	fever	skin, bone, lung, lymphadenopathy		T.marneffei, MAC	2.85 fold to control			AZM, EMB, MXF, RBT, AMB	21			48	controlled	31632104	Su SS, Zhang SN, Ye JR, Xu LN, Lin PC, Xu HY, et al: Disseminated Talaromyces marneffei And Mycobacterium avium Infection Accompanied Sweet's Syndrome In A Patient With Anti-Interferon-gamma Autoantibodies: A Case Report. Infect Drug Resist 2019, 12:3189-3195.
33	M	Japan	1.5	1	fever	bone, lung, lymphadenopathy		M.kansasii	423.6 EU (ref 0.315-3.65)			INH, EMB, RFP	2	steroid	2	3.5	controlled	31549614	Kashihara E, Fujita K, Uchida N, Yamamoto Y, Mio T, Koyama H: Case Report: Disseminated Mycobacterium kansasii Disease in a Patient with Anti-Interferon-Gamma Antibody. Am J Trop Med Hyg 2019, 101(5):1066-1069.
52	F	Thailand		4	fever, weight loss	lymphadenopathy, pharynx		M.abscessus, T.marneffei				IPM, AMK, CAM, LZD, AMB, ITC	52			53	controlled	31805893	Wongkamhla T, Chongtrakool P, Jitmuang A: A case report of Talaromyces marneffei Oro-pharyngo-laryngitis: a rare manifestation of Talaromycosis. BMC Infect Dis 2019, 19(1):1034.
35	F	Thailand	1.3		fever, weight loss	skin, bone, lung, lymphadenopathy, blood		MAC, M.fortuitum					71.9	CTX	71.9	73.2	controlled	32099846	Laisuan W, Pisitkun P, Ngamjanyaporn P, Suangtamai T, Rotjanapan P: Prospective Pilot Study of Cyclophosphamide as an Adjunct Treatment in Patients With Adult-Onset Immunodeficiency Associated With Anti-interferon-gamma Autoantibodies. Open Forum Infect Dis 2020, 7(2):ofaa035.
59	M	Thailand	29.4		fever, weight loss	skin, bone, lung, lymphadenopathy, blood		M.kansasii, Salmonella, HSV, Cryptococcus					35.58	CTX	35.58	64.98	controlled	32099846	Laisuan W, Pisitkun P, Ngamjanyaporn P, Suangtamai T, Rotjanapan P: Prospective Pilot Study of Cyclophosphamide as an Adjunct Treatment in Patients With Adult-Onset Immunodeficiency Associated With Anti-interferon-gamma Autoantibodies. Open Forum Infect Dis 2020, 7(2):ofaa035.
56	F	Thailand	2.7		fever, weight loss	lymphadenopathy		NTM					20.55	CTX	20.55	23.25	controlled	32099846	Laisuan W, Pisitkun P, Ngamjanyaporn P, Suangtamai T, Rotjanapan P: Prospective Pilot Study of Cyclophosphamide as an Adjunct Treatment in Patients With Adult-Onset Immunodeficiency Associated With Anti-interferon-gamma Autoantibodies. Open Forum Infect Dis 2020, 7(2):ofaa035.
59	M	Thailand	0.7		fever, weight loss	skin, lung, lymphadenopathy		M.abscessus, HZV					39.25	CTX	39.25	39.95	controlled	32099846	Laisuan W, Pisitkun P, Ngamjanyaporn P, Suangtamai T, Rotjanapan P: Prospective Pilot Study of Cyclophosphamide as an Adjunct Treatment in Patients With Adult-Onset Immunodeficiency Associated With Anti-interferon-gamma Autoantibodies. Open Forum Infect Dis 2020, 7(2):ofaa035.
40	M	Thailand	19		fever, weight loss	bone, lymphadenopathy		M. abscessus					41.05	CTX	41.05	60.08	controlled	32099846	Laisuan W, Pisitkun P, Ngamjanyaporn P, Suangtamai T, Rotjanapan P: Prospective Pilot Study of Cyclophosphamide as an Adjunct Treatment in Patients With Adult-Onset Immunodeficiency Associated With Anti-interferon-gamma Autoantibodies. Open Forum Infect Dis 2020, 7(2):ofaa035.
47	F	Thailand	5.3		fever, weight loss	skin, bone, lung, lymphadenopathy		M.manteneii, Cryptococcus					28.72	RTX, CTX	28.72	33.98	uncontrolled	32099846	Laisuan W, Pisitkun P, Ngamjanyaporn P, Suangtamai T, Rotjanapan P: Prospective Pilot Study of Cyclophosphamide as an Adjunct Treatment in Patients With Adult-Onset Immunodeficiency Associated With Anti-interferon-gamma Autoantibodies. Open Forum Infect Dis 2020, 7(2):ofaa035.
45	F	Thailand	1.8		fever, weight loss	skin, lung, lymphadenopathy, blood		M.parascofulaceum, M.abscessus					29.07	RTX, CTX	29.07	30.83	uncontrolled	32099846	Laisuan W, Pisitkun P, Ngamjanyaporn P, Suangtamai T, Rotjanapan P: Prospective Pilot Study of Cyclophosphamide as an Adjunct Treatment in Patients With Adult-Onset Immunodeficiency Associated With Anti-interferon-gamma Autoantibodies. Open Forum Infect Dis 2020, 7(2):ofaa035.
62	M	Thailand	1		fever, weight loss	skin, lung, lymphadenopathy, blood		M.abscessus, Salmonella, HSV, cryptococcus					7.47	CTX	7.47	8.43	controlled	32099846	Laisuan W, Pisitkun P, Ngamjanyaporn P, Suangtamai T, Rotjanapan P: Prospective Pilot Study of Cyclophosphamide as an Adjunct Treatment in Patients With Adult-Onset Immunodeficiency Associated With Anti-interferon-gamma Autoantibodies. Open Forum Infect Dis 2020, 7(2):ofaa035.
46	M	Thailand	2		fever, weight loss	bone, lymphadenopathy		M.abscessus					24.5	CTX	24.5	26.47	controlled	32099846	Laisuan W, Pisitkun P, Ngamjanyaporn P, Suangtamai T, Rotjanapan P: Prospective Pilot Study of Cyclophosphamide as an Adjunct Treatment in Patients With Adult-Onset Immunodeficiency Associated With Anti-interferon-gamma Autoantibodies. Open Forum Infect Dis 2020, 7(2):ofaa035.
52	M	Thailand	8.4		fever, weight loss	lung, lymphadenopathy, blood		M. abscessus, Cryptococcus, CMV					11.62	CTX	11.62	20.02	controlled	32099846	Laisuan W, Pisitkun P, Ngamjanyaporn P, Suangtamai T, Rotjanapan P: Prospective Pilot Study of Cyclophosphamide as an Adjunct Treatment in Patients With Adult-Onset Immunodeficiency Associated With Anti-interferon-gamma Autoantibodies. Open Forum Infect Dis 2020, 7(2):ofaa035.
64	M	Thailand	1.2		fever, weight loss	skin, lung, lymphadenopathy, blood		M. fortuitum, Salmonella					9.65	CTX	9.65	10.85	controlled	32099846	Laisuan W, Pisitkun P, Ngamjanyaporn P, Suangtamai T, Rotjanapan P: Prospective Pilot Study of Cyclophosphamide as an Adjunct Treatment in Patients With Adult-Onset Immunodeficiency Associated With Anti-interferon-gamma Autoantibodies. Open Forum Infect Dis 2020, 7(2):ofaa035.
66	F	Thailand	3.6		fever, weight loss	skin, blood		Salmonella, HSV, VZV					9.23	RTX	9.23	12.83	controlled	32099846	Laisuan W, Pisitkun P, Ngamjanyaporn P, Suangtamai T, Rotjanapan P: Prospective Pilot Study of Cyclophosphamide as an Adjunct Treatment in Patients With Adult-Onset Immunodeficiency Associated With Anti-interferon-gamma Autoantibodies. Open Forum Infect Dis 2020, 7(2):ofaa035.
48	F	Thailand	42.5		fever, weight loss	lung, lymphadenopathy		M. szulgai, M. angelicum					26.57	RTX	26.57	69.07	controlled	32099846	Laisuan W, Pisitkun P, Ngamjanyaporn P, Suangtamai T, Rotjanapan P: Prospective Pilot Study of Cyclophosphamide as an Adjunct Treatment in Patients With Adult-Onset Immunodeficiency Associated With Anti-interferon-gamma Autoantibodies. Open Forum Infect Dis 2020, 7(2):ofaa035.
44	F	Thailand	4.3		fever, weight loss	bone, lung, lymphadenopathy		MAC, TB					5.93	RTX	5.93	10.2	controlled	32099846	Laisuan W, Pisitkun P, Ngamjanyaporn P, Suangtamai T, Rotjanapan P: Prospective Pilot Study of Cyclophosphamide as an Adjunct Treatment in Patients With Adult-Onset Immunodeficiency Associated With Anti-interferon-gamma Autoantibodies. Open Forum Infect Dis 2020, 7(2):ofaa035.
79	F	Thailand	6			skin		MAC					7.27	RTX	7.27	13.27	controlled	32099846	Laisuan W, Pisitkun P, Ngamjanyaporn P, Suangtamai T, Rotjanapan P: Prospective Pilot Study of Cyclophosphamide as an Adjunct Treatment in Patients With Adult-Onset Immunodeficiency Associated With Anti-interferon-gamma Autoantibodies. Open Forum Infect Dis 2020, 7(2):ofaa035.
51	M	Thailand	9.3			abscess formation, lymphadenopathy		MAC					10.33	RTX	10.33	19.63	controlled	32099846	Laisuan W, Pisitkun P, Ngamjanyaporn P, Suangtamai T, Rotjanapan P: Prospective Pilot Study of Cyclophosphamide as an Adjunct Treatment in Patients With Adult-Onset Immunodeficiency Associated With Anti-interferon-gamma Autoantibodies. Open Forum Infect Dis 2020, 7(2):ofaa035.
62	M	Thailand	5.8		fever	skin, lung, blood		Salmonella					23.9	RTX	23.9	29.7	controlled	32099846	Laisuan W, Pisitkun P, Ngamjanyaporn P, Suangtamai T, Rotjanapan P: Prospective Pilot Study of Cyclophosphamide as an Adjunct Treatment in Patients With Adult-Onset Immunodeficiency Associated With Anti-interferon-gamma Autoantibodies. Open Forum Infect Dis 2020, 7(2):ofaa035.
74	F		12	2		skin, lymphadenopathy		M.flavensecens				triple; unreported	3	RTX		18	controlled	L631199146	Reddy S, LeBlanc S: An interesting case of anti interferon gamma autoantibody syndrome. J Invest Med 2020, 68(2):675.
55	M	Thailand	9	1	fever, anorexia, weight loss,	lung, lymphadenopathy, blood, liver		M.scrofulaceum	1:200000 (ref<1:100)			AMK, RBT, CAM, LZD, TMP; EMB	6	RTX	6	15	controlled	32474495	Chaononghin S, Visuttichaikit S, Apisarnthanarak A, Khawcharoenporn T: Disseminated Mycobacterium scrofulaceum Infection in a Patient with Anti-Interferon-γ Autoantibodies: A Case Report and Review of the Literature. Int J Mycobacteriol 2020, 9(1):91-94.
53	M	Thailand	8	1	fever, weight loss	skin, lung, lymphadenopathy		M.abscessus, Cryptococcus, VZV				AZM, IPM, AZM, LVX, AMB, FLC; ACV	5.5		5.5	13.5	controlled	32188404	Rujirachun P, Sangwongwanich J, Chayakulkeeree M: Triple infection with Cryptococcus, varicella-zoster virus, and Mycobacterium abscessus in a patient with anti-interferon-gamma autoantibodies: a case report. BMC Infect Dis 2020, 20(1):232.
24	M	Sri Lanka	11	1	night sweat, weight loss, poor appetite,	skin, abscess formation, lymphadenopathy, colon		M.simiae, TB, CMV	1:30000			CAM, CPFX, LZD; GCV				11	controlled	32234012	Keragala B, Gunasekera CN, Yesudian PD, Guruge C, Dissanayaka BS, Liyanagama DP, et al: Disseminated Mycobacterium simiae infection in a patient with adult-onset immunodeficiency due to anti-interferon-gamma antibodies - a case report. BMC Infect Dis 2020, 20(1):258.
40	F	Mainland China	58	3	fever, weight loss	skin, bone, lung, lymphadenopathy	thyroiditis, and dexmethasone 5mg/dl for 2 months	NTM, T.marneffei				CAM, MXF, AMB, ITC	85		31	89	controlled	32105768	Liang X, Si L, Li Y, Zhang J, Deng J, Bai J, et al: Talaromyces marneffei infection relapse presenting as osteolytic destruction followed by suspected nontuberculous mycobacterium infection during 6 years of follow-up: A case update. Int J Infect Dis 2020, 93:208-210.
71	M	Taiwan		1		bone, lung, lymphadenopathy, nasopharynx	left nasal alar melanoma post wide excision	M.szulgai				CAM, EMB, RFP	5		5	5	controlled	32518754	Weng TP, Syue LS, Lee NY: Disseminated Mycobacterium szulgai infection in a patient with anti-interferon-gamma autoantibodies. IDCases 2020, 21.e00848.
30	F	Filipin	7.5	1	fever, palpitation	skin, abscess formation, bone, lung, lymphadenopathy, subcranial mass		MAC				AZM, RFP, EMB, AMK, MXF, LZD, AZM, EMB	1.5	RTX		7.5	uncontrolled	32605702	Daley AS, Naro GR, Craig TJ, Hussein RHA, Banjade R, Jacobs JB, et al: POPS case: A 30-year-old Filipino woman with fevers, lymphadenopathy, painful scalp lesions, and a neck mass. Allergy Asthma Proc 2020, 41(4):305-308.
59	M	European	44	3	fever, weight loss	skin, abscess formation, bone, lung, lymphadenopathy, bone marrow	COPD, nasal polyps	M.fortuitum, MAC, T.marneffei, Ulocladium	18372 (ref 163)				28	RTX		44	controlled	L633542344	Bosonea A, Ellis AK, Mak R: A 59-year-old male of French-Canadian background with disseminated mycobacterium avium complex secondary to antiinterferon gamma autoantibodies. Allergy: European Journal of Allergy and Clinical Immunology 2020, 75(SUPPL 109):416.
69	M	Mainland China	28	8	fever	skin, lung, lymphadenopathy, blood		NTM, T.marneffei, Salmonella, Candida	131.53 (ref <11)		30.14	MXF, CAM, SAM, EMB	27	steroid	20	48	controlled	32899003	Liang X, Bin Y, Lai G, Li Y, Zhang J, Zhong X, et al: Non-tuberculous mycobacterial infection and reactive dermatosis associated with adult-onset immunodeficiency due to anti-interferon-gamma autoantibodies: A case report. Medicine 2020, 99(36):e21738.
69	M	Japan	6.53	1	fever	bone, lung, lymphadenopathy, blood, bone marrow	Sjogren's syndrome, mandibular ostomyelitis	M.genavense				CAM, RFP, EMB	0.67	steroid	0.3	6.53	controlled	32684386	Oka K, Yamane M, Yokota Y, Yasuda M, Hasegawa K, Fujimori T, et al: Disseminated Mycobacterium genavense infection mimicking TAFRO syndrome. J Infect Chemother 2020, 26(10):1095-1099.
57	F					skin, abscess, lung		MAC, coccidioidomycosis, Salmonella				no detail	#NULL!	RTX			controlled	L2008361498	Cerrone D, Ahn T, Tsai M: The management of anti-interferon-gamma autoantibody associated immunodeficiency syndrome in a female with recurrent mycobacterial diseaes. Annals of Allergy, Asthma and Immunology 2020, 125(5):S91-S92.
30	F	Asia	2		fever, weight loss, chills	abscess formation, bone, lung, lymphadenopathy, blood		MAC				no detail	9		9	11	uncontrolled	33148573	Yaghnam I, Jain R, Golamari R, Clarke K: Acquired tracheoesophageal fistula in disseminated Mycobacterium avium complex associated with anti-interferon-gamma autoantibodies. BMJ Case Rep 2020, 13(11):03.
44	F	Asia	48	4	fever, weakness, night sweats, weight loss;	lymphadenopathy, collon	breast augmentation and rupture of implants	M.abscessus, M.goodii, CMV, Salmonella				AZM, RBT, EMB; VRC; CXM	#NULL!	RTX	12	60	controlled	33176707	Roerden M, Döffinger R, Barcenas-Morales G, Forchhammer S, Döbele S, Berg C: Simultaneous disseminated infections with intracellular pathogens: an intriguing case report of adult-onset immunodeficiency with anti-interferon-gamma autoantibodies. BMC Infect Dis 2020, 20(1):828.
68	M	Japan	2	2	fever, weight loss	bone, lung, lymphadenopathy, ascites	smoking	MAC	1210.97EU (ref 1.91 EU)			CAM, RFP, EMB, SM, STFX	9		9	11	controlled	32788530	Yamaba Y, Takakuwa O, Wang Z, Saito M, Kawae D, Yoshihara M, et al: Disseminated Mycobacterium avium Infection Complicated with Chylous Ascites in a Patient with Neutralizing Autoantibodies to Interferon-γ. Intern Med 2020, 59(24):3195-3200.
57	F	Mainland China	19.3	3	fever	skin, lung, lymphadenopathy, bone marrow		T. marneffei, Candida, CMV, HBV				CAM, EMB, ITC, MXF			35	54.3	controlled	32880631	Guo J, Ning X, Ding J, Zheng Y, Shi N, Wu F, et al: Anti-IFN-γ autoantibodies underlie disseminated Talaromyces marneffei infections. J Exp Med. 2020, 217(12):e20190502.
59	F	Mainland China	8.8	2	fever, weight loss	skin, lymphadenopathy		MAC, T.marneffei				ITC, RFP			37	45.8	controlled	32880631	Guo J, Ning X, Ding J, Zheng Y, Shi N, Wu F, et al: Anti-IFN-γ autoantibodies underlie disseminated Talaromyces marneffei infections. J Exp Med. 2020, 217(12):e20190502.
47	F	Mainland China	15.8	5	fever, weight loss	abscess formation		NTM, T.marneffei, B.cepacia, VZV				EMB, INH, LVX, PZA			29	44.8	died	32880631	Guo J, Ning X, Ding J, Zheng Y, Shi N, Wu F, et al: Anti-IFN-γ autoantibodies underlie disseminated Talaromyces marneffei infections. J Exp Med. 2020, 217(12):e20190502.
54	M	Mainland China	3	2	fever, weight loss	skin, lymphadenopathy		T.marneffei, HBV				ITC			38	41	died	32880631	Guo J, Ning X, Ding J, Zheng Y, Shi N, Wu F, et al: Anti-IFN-γ autoantibodies underlie disseminated Talaromyces marneffei infections. J Exp Med. 2020, 217(12):e20190502.
59	F	Mainland China	11.6	2	weight loss	skin, lymphadenopathy		NTM, T.marneffei				CEF, ITC			62	73.6	died	32880631	Guo J, Ning X, Ding J, Zheng Y, Shi N, Wu F, et al: Anti-IFN-γ autoantibodies underlie disseminated Talaromyces marneffei infections. J Exp Med. 2020, 217(12):e20190502.
62	F	Mainland China	16.3	2	fever, weight loss	abscess formation, bone	previous anti TB treatment	T.marneffei				AMB			39	55.3	controlled	32880631	Guo J, Ning X, Ding J, Zheng Y, Shi N, Wu F, et al: Anti-IFN-γ autoantibodies underlie disseminated Talaromyces marneffei infections. J Exp Med. 2020, 217(12):e20190502.
40	F	Mainland China	16.5	6	fever, weight loss	bone, lymphadenopathy, bone marrow	previous anti TB treatment	T.marneffei				AMB, FOX, ITC, LVX			72	88.5	uncontrolled	32880631	Guo J, Ning X, Ding J, Zheng Y, Shi N, Wu F, et al: Anti-IFN-γ autoantibodies underlie disseminated Talaromyces marneffei infections. J Exp Med. 2020, 217(12):e20190502.
42	F	Mainland China	16.6	5	fever, weight loss	skin	previous anti TB treatment	T.marneffei				AMB, ITC			26	42.6	controlled	32880631	Guo J, Ning X, Ding J, Zheng Y, Shi N, Wu F, et al: Anti-IFN-γ autoantibodies underlie disseminated Talaromyces marneffei infections. J Exp Med. 2020, 217(12):e20190502.
58	F	Mainland China	26.4	2	fever, weight loss	abscess formation, lung	previous anti TB treatment	T.marneffei				AMB, ITC, LVX, VRC			41	67.4	controlled	32880631	Guo J, Ning X, Ding J, Zheng Y, Shi N, Wu F, et al: Anti-IFN-γ autoantibodies underlie disseminated Talaromyces marneffei infections. J Exp Med. 2020, 217(12):e20190502.
49	F	Mainland China	12		fever, weight loss	lung, lymphadenopathy	previous anti TB treatment	T.marneffei, K.pneumoniae, A.veronii				VRC			25	37	died	32880631	Guo J, Ning X, Ding J, Zheng Y, Shi N, Wu F, et al: Anti-IFN-γ autoantibodies underlie disseminated Talaromyces marneffei infections. J Exp Med. 2020, 217(12):e20190502.
40	M	Mainland China	4	3	fever	skin, lung	previous anti TB treatment	T.marneffei				CAM, VRC			13	17	uncontrolled	32880631	Guo J, Ning X, Ding J, Zheng Y, Shi N, Wu F, et al: Anti-IFN-γ autoantibodies underlie disseminated Talaromyces marneffei infections. J Exp Med. 2020, 217(12):e20190502.
51	F	Mainland China	9.3	6	fever, weight loss	abscess formation, lung, lymphadenopathy	previous anti TB treatment	T.marneffei				AMB, CEF, FOX, INH, ITC, LVX, PZA, RFP			13	21.3	uncontrolled	32880631	Guo J, Ning X, Ding J, Zheng Y, Shi N, Wu F, et al: Anti-IFN-γ autoantibodies underlie disseminated Talaromyces marneffei infections. J Exp Med. 2020, 217(12):e20190502.
51	M	Mainland China	9.9	2	fever, weight loss	abscess formation, lung		T.marneffei				VRC			10	19.9	uncontrolled	32880631	Guo J, Ning X, Ding J, Zheng Y, Shi N, Wu F, et al: Anti-IFN-γ autoantibodies underlie disseminated Talaromyces marneffei infections. J Exp Med. 2020, 217(12):e20190502.
50	M	Mainland China	9	3	fever	lung, lymphadenopathy, blood		T.marneffei				ITC			11	20	uncontrolled	32880631	Guo J, Ning X, Ding J, Zheng Y, Shi N, Wu F, et al: Anti-IFN-γ autoantibodies underlie disseminated Talaromyces marneffei infections. J Exp Med. 2020, 217(12):e20190502.
51	M	Mainland China	44.7		fever	lung, lymphadenopathy		T.marneffei				CEF, ITC			10	43.7	uncontrolled	32880631	Guo J, Ning X, Ding J, Zheng Y, Shi N, Wu F, et al: Anti-IFN-γ autoantibodies underlie disseminated Talaromyces marneffei infections. J Exp Med. 2020, 217(12):e20190502.
57	M	Mainland China	2.1	4	fever, weight loss	lung, blood	previous anti TB treatment	NTM, T.marneffei				EMB, FLC, FOX, INH, LVX, MXF, PZA, RFP, STX, VRC			37	39.1	uncontrolled	32880631	Guo J, Ning X, Ding J, Zheng Y, Shi N, Wu F, et al: Anti-IFN-γ autoantibodies underlie disseminated Talaromyces marneffei infections. J Exp Med. 2020, 217(12):e20190502.
60	F	Mainland China	252	2	fever, weight loss	abscess formation, lymphadenopathy	previous anti TB treatment	T.marneffei				CAM, EMB, INH, ITC, MXF, RFP, VRC			27	279	uncontrolled	32880631	Guo J, Ning X, Ding J, Zheng Y, Shi N, Wu F, et al: Anti-IFN-γ autoantibodies underlie disseminated Talaromyces marneffei infections. J Exp Med. 2020, 217(12):e20190502.
64	F	Mainland China	19.4	2	weight loss	lung, lymphadenopathy		T.marneffei				AMB			44	63.4	controlled	32880631	Guo J, Ning X, Ding J, Zheng Y, Shi N, Wu F, et al: Anti-IFN-γ autoantibodies underlie disseminated Talaromyces marneffei infections. J Exp Med. 2020, 217(12):e20190502.
50	F	Mainland China	3.8	3	fever, weight loss	lung, blood	DM, H/T	T.marneffei				CEF, FLC, ITC, VRC			41	44.8	died	32880631	Guo J, Ning X, Ding J, Zheng Y, Shi N, Wu F, et al: Anti-IFN-γ autoantibodies underlie disseminated Talaromyces marneffei infections. J Exp Med. 2020, 217(12):e20190502.
68	M	Mainland China	4.9	2	fever, weight loss	lung, lymphadenopathy	DM	T.marneffei				AMB, CEF, IPM, LVX			7	11.9	died	32880631	Guo J, Ning X, Ding J, Zheng Y, Shi N, Wu F, et al: Anti-IFN-γ autoantibodies underlie disseminated Talaromyces marneffei infections. J Exp Med. 2020, 217(12):e20190502.
65	M	Mainland China	8	2	fever	skin, lung, lymphadenopathy		T.marneffei				CEF, MXF, VRC			33	41	controlled	32880631	Guo J, Ning X, Ding J, Zheng Y, Shi N, Wu F, et al: Anti-IFN-γ autoantibodies underlie disseminated Talaromyces marneffei infections. J Exp Med. 2020, 217(12):e20190502.
44	M	Mainland China	19.4	2	fever, weight loss	lung, lymphadenopathy	previous anti TB treatment	M.abscess, T.marneffei				IPM, LZD, MXF, VRC			27	46.4	controlled	32880631	Guo J, Ning X, Ding J, Zheng Y, Shi N, Wu F, et al: Anti-IFN-γ autoantibodies underlie disseminated Talaromyces marneffei infections. J Exp Med. 2020, 217(12):e20190502.
22	M	Mainland China	13.5	9	weight loss	bone, blood	previous anti TB treatment, pyogenic osteomyelitis, thalassemia	T.marneffei				VRC			45	58.5	died	32880631	Guo J, Ning X, Ding J, Zheng Y, Shi N, Wu F, et al: Anti-IFN-γ autoantibodies underlie disseminated Talaromyces marneffei infections. J Exp Med. 2020, 217(12):e20190502.
77	M	Mainland China	23.9	2	weight loss	abscess formation, lymphadenopathy	previous anti TB treatment	T.marneffei				LVX, INH, ITC, VRC			13	36.9	uncontrolled	32880631	Guo J, Ning X, Ding J, Zheng Y, Shi N, Wu F, et al: Anti-IFN-γ autoantibodies underlie disseminated Talaromyces marneffei infections. J Exp Med. 2020, 217(12):e20190502.
70	F	Mainland China	4	5	fever, weight loss	lung, lymphadenopathy	previous anti-TB treatment	T.marneffei, VZV				LVFX, FOX, VRC, ITC, RFP, EMB, INH, CAS, MXF, VA			29	33	died	32880631	Guo J, Ning X, Ding J, Zheng Y, Shi N, Wu F, et al: Anti-IFN-γ autoantibodies underlie disseminated Talaromyces marneffei infections. J Exp Med. 2020, 217(12):e20190502.
64	M	Mainland China	6	6	fever, weight loss	lung	previous anti TB treatment	T.marneffei				AMB, ITC, TG, CDZ, ETM, VA, FLC, IPM			18	24	uncontrolled	32880631	Guo J, Ning X, Ding J, Zheng Y, Shi N, Wu F, et al: Anti-IFN-γ autoantibodies underlie disseminated Talaromyces marneffei infections. J Exp Med. 2020, 217(12):e20190502.
65	M	Mainland China	22.2	6	fever, weight loss	skin, bone, lung	previous anti TB treatment, DM, coronary atherosclerotic heart disease	T.marneffei, Salmonella, TB				INH, RFP, EMB, MXF, AMB			21	43.2	died	32880631	Guo J, Ning X, Ding J, Zheng Y, Shi N, Wu F, et al: Anti-IFN-γ autoantibodies underlie disseminated Talaromyces marneffei infections. J Exp Med. 2020, 217(12):e20190502.
53	M	Mainland China	12		fever, weight loss	blood	previous anti TB treatment	T.marneffei				CLI, EMB, MEM, TEC, CAS, VRC			24	36	died	32880631	Guo J, Ning X, Ding J, Zheng Y, Shi N, Wu F, et al: Anti-IFN-γ autoantibodies underlie disseminated Talaromyces marneffei infections. J Exp Med. 2020, 217(12):e20190502.
61	M	Mainland China	7	2	fever, weight loss	lung		T.marneffei, Salmonella				LVX, DOX, CHL			16	23	died	32880631	Guo J, Ning X, Ding J, Zheng Y, Shi N, Wu F, et al: Anti-IFN-γ autoantibodies underlie disseminated Talaromyces marneffei infections. J Exp Med. 2020, 217(12):e20190502.
56	M	Mainland China	1	3	fever, weight loss	lung, lymphadenopathy		T.marneffei				LVX, FLC, VRC, AMB			19	20	controlled	32880631	Guo J, Ning X, Ding J, Zheng Y, Shi N, Wu F, et al: Anti-IFN-γ autoantibodies underlie disseminated Talaromyces marneffei infections. J Exp Med. 2020, 217(12):e20190502.
63	M	Mainland China	3	2	fever, weight loss	abscess formation		T.marneffei, EBV				LVX, CDZ, MEM, VRC, AMB, PTZ, LZD			14	17	uncontrolled	32880631	Guo J, Ning X, Ding J, Zheng Y, Shi N, Wu F, et al: Anti-IFN-γ autoantibodies underlie disseminated Talaromyces marneffei infections. J Exp Med. 2020, 217(12):e20190502.
50	F	Mainland China	15		fever, weight loss	lung, blood	previous anti TB treatment	T.marneffei, VZV				PSL, LVX, TCF, MXF, INH, RFP, EMB, PZA, AMB, ACV			15	30	uncontrolled	32880631	Guo J, Ning X, Ding J, Zheng Y, Shi N, Wu F, et al: Anti-IFN-γ autoantibodies underlie disseminated Talaromyces marneffei infections. J Exp Med. 2020, 217(12):e20190502.
63	M	Mainland China	15			lung	previous anti TB treatment, DM	T.marneffei				CDZ, LVX, SCF, AMB			8	23	uncontrolled	32880631	Guo J, Ning X, Ding J, Zheng Y, Shi N, Wu F, et al: Anti-IFN-γ autoantibodies underlie disseminated Talaromyces marneffei infections. J Exp Med. 2020, 217(12):e20190502.
64	M	Mainland China	9		fever, weight loss	lung	embolism of pulmonary artery, acute kidney injury	T.marneffei, VZV, A.baumannii, K.pneumoniae				PTZ, MFX, AMX, LXF, CDZ, SCF, CLI, FLC, IPM, VRC, LZD, SXT, MEPM, VA, CAS, AMB, ACV, TG			12	21	uncontrolled	32880631	Guo J, Ning X, Ding J, Zheng Y, Shi N, Wu F, et al: Anti-IFN-γ autoantibodies underlie disseminated Talaromyces marneffei infections. J Exp Med. 2020, 217(12):e20190502.
50	F	Mainland China	8		fever	abscess formation, lymphadenopathy, blood	previous anti TB treatment	T.marneffei, Aspergillus				INH, RPT, EMB, PZA, FOX, VRC			9	17	uncontrolled	32880631	Guo J, Ning X, Ding J, Zheng Y, Shi N, Wu F, et al: Anti-IFN-γ autoantibodies underlie disseminated Talaromyces marneffei infections. J Exp Med. 2020, 217(12):e20190502.
68	M	Mainland China	16		fever	lung, blood	previous anti TB treatment, DM, H/T	T.marneffei				CDZ, CLI, SCF, MFLX, VA, VRC			12	28	died	32880631	Guo J, Ning X, Ding J, Zheng Y, Shi N, Wu F, et al: Anti-IFN-γ autoantibodies underlie disseminated Talaromyces marneffei infections. J Exp Med. 2020, 217(12):e20190502.
72	F	Mainland China	12	2	fever	lymphadenopathy		T.marneffei, EBV, CMV				TG, AMK, SCF, GCV, LVX, VRC			11	23	died	32880631	Guo J, Ning X, Ding J, Zheng Y, Shi N, Wu F, et al: Anti-IFN-γ autoantibodies underlie disseminated Talaromyces marneffei infections. J Exp Med. 2020, 217(12):e20190502.
49	F	Mainland China	6	3	fever, weight loss	abscess formation	previous anti TB treatment	T.marneffei, TB				INH, RFP, EMB, PZA, PTZ, LFLX, AMB			15	21	controlled	32880631	Guo J, Ning X, Ding J, Zheng Y, Shi N, Wu F, et al: Anti-IFN-γ autoantibodies underlie disseminated Talaromyces marneffei infections. J Exp Med. 2020, 217(12):e20190502.
45	M	Mainland China	6		fever, weight loss	lung	previous anti TB treatment	T.marneffei				CDZ, MXF, MEM, VRC			15	21	controlled	32880631	Guo J, Ning X, Ding J, Zheng Y, Shi N, Wu F, et al: Anti-IFN-γ autoantibodies underlie disseminated Talaromyces marneffei infections. J Exp Med. 2020, 217(12):e20190502.
57	M	Mainland China	2	2	fever	lung		T.marneffei, K.pneumoniae				CLI, TCF, VA, VRC, AMB			20	22	uncontrolled	32880631	Guo J, Ning X, Ding J, Zheng Y, Shi N, Wu F, et al: Anti-IFN-γ autoantibodies underlie disseminated Talaromyces marneffei infections. J Exp Med. 2020, 217(12):e20190502.
52	F	Mainland China	2	2		lung, lymphadenopathy	previous anti TB treatment	M.abscess, T.marneffei				ITC, CXM, RFP, EMB, INH			23	25	uncontrolled	32880631	Guo J, Ning X, Ding J, Zheng Y, Shi N, Wu F, et al: Anti-IFN-γ autoantibodies underlie disseminated Talaromyces marneffei infections. J Exp Med. 2020, 217(12):e20190502.
45	M	Mainland China	4	2	weight loss	lung	previous anti TB treatment	T.marneffei, Candida				PSL, MXF, PTZ, LZD, INH, FLC, RFP, EMB			14	18	uncontrolled	32880631	Guo J, Ning X, Ding J, Zheng Y, Shi N, Wu F, et al: Anti-IFN-γ autoantibodies underlie disseminated Talaromyces marneffei infections. J Exp Med. 2020, 217(12):e20190502.
51	M	Mainland China	1.9	2	fever	lung	previous anti TB treatment, DM	T.marneffei, Salmonella, VZV				AMB, VRC, ITC			18	19.9	uncontrolled	32880631	Guo J, Ning X, Ding J, Zheng Y, Shi N, Wu F, et al: Anti-IFN-γ autoantibodies underlie disseminated Talaromyces marneffei infections. J Exp Med. 2020, 217(12):e20190502.
68	M	Mainland China	12	1	fever	lung, lymphadenopathy		M.abscessus, T.marneffei	0.388889			CAM, MXF; VRC, ITC	3		3	15	controlled	33435770	Jin W, Liu J, Chen K, Shen L, Zhou Y, Wang L: Coinfection by and in a human immunodeficiency virus-negative patient with anti-interferon-γ autoantibody: a case report. J Int Med Res. 2021, 49(1):300060520976471.
43	F	Thailand	36	2	weight loss	lung, blood, pericaridal		MAC, VZV	17520		12292	AZM, RFP, EMB, AMK, ACV	24	RTX, steroid	12	48	controlled	33509870	Zeitler K, Walter J, Khan F, Sriaroon C: Recurrent disseminated Mycobacterium avium in a female patient from Thailand with anti-interferon-gamma autoantibodies: dilemma on treatment approach. BMJ Case Rep 2021, 14(1):e237909.
62	M	Japan	36	1	fever	skin, abscess formation, bone, lymphadenopathy		MAC	64.5 E.U. (ref 0.2EU)			CAM, RFP, EMB, AZM, SM, MXF, RBT,		IFN, steroid			controlled	33071037	Harada M, Furuhashi K, Karayama M, Suzuki Y, Hozumi H, Enomoto N, et al: Subcutaneous injection of interferon gamma therapy could be useful for anti-IFN-γ autoantibody associated disseminated nontuberculous mycobacterial infection. J Infect Chemother 2021, 27(2):373-378.
32	F	Filipin	120	2	myalgia	abscess formation, bone, lymphadenopathy		M.intracellulare, MAC			15000	AZM, EMB, AMK, RFP, LZD; MXF, CFZ, tedizolid, bedaquiline	138	RTX	66	138	controlled	34041472	Rocco JM, Rosen LB, Hong GH, Treat J, Zerbe CS: Bortezomib treatment for refractory nontuberculous mycobacterial infection in the setting of interferon gamma autoantibodies. J Transl Autoimmun 2021, 4:100102
44	F	Filipin	5	1	yes	lung, lymphadenopathy, bone marrow, liver	MCTD, HTN, GERD, Fatty liver	MAC	19071, (ref 173-240)		11350	AZM, EMB, RBT	24	RTX	30	35	controlled	34250191	King EM, Weaver VK, Kestler MH: Treatment Dilemmas in Disseminated Nontuberculous Mycobacterial Infections with Interferon-gamma Autoantibodies. Open Forum Infect Dis 2021, 8(7):(ofab253).
53	F	Cambodian	3	1	yes	lymphadenopathy	GERD	MAC	19934 (ref173-240)			AZM, RFP, AMK, MXF	22	RTX	30	33	controlled	34250191	King EM, Weaver VK, Kestler MH: Treatment Dilemmas in Disseminated Nontuberculous Mycobacterial Infections with Interferon-gamma Autoantibodies. Open Forum Infect Dis 2021, 8(7):(ofab253).
52	M	Filipin	12	2	weight loss	bone, lung, lymphadenopathy, blood	T2M, Prior Salmonella spp. Dyslipidemia, CAD, HTN, Af	MAC, M. abscessus	18278 (ref 173-240)		9131	AZM, RBT, EMB, MXF; AMK, CFZ, LZD, CX	24	RTX	30	42	controlled	34250191	King EM, Weaver VK, Kestler MH: Treatment Dilemmas in Disseminated Nontuberculous Mycobacterial Infections with Interferon-gamma Autoantibodies. Open Forum Infect Dis 2021, 8(7):(ofab253).
49	M	Mainland China	7.25	1	fever, weight loss	abscess formation, bone, lung, lymphadenopathy		B.cepacia, T.marneffei	11025~50566ng/ml (ref 647.8)			CDZ, LVX, MEM, TG, AMB, VRC	2		1.75	9	died	34140785	Zeng W, Qiu Y, Tang M, Zhang H, Pan M, Tang S, et al: Talaromyces marneffei and Burkholderia cepacia Co-Infection in a HIV-Uninfected Patient with Anti-Interferon-gamma Autoantibodies. Infect Drug Resist 2021, 14:2173-2177.
31	F	Filipin		1	fever, headache	abscess formation, bone, lymphadenopathy		MAC	3058 RLU		decreased to 2504RLU; bortezomib decreased to 1275RLU, daratumumab to 157RLU	AZM, EMB, MXF, CFZ, tedizolid	11	RTX	11	11	controlled	32745179	Ochoa S, Ding L, Kreuzburg S, Treat J, Holland S, Zerbe C: Daratumumab (Anti-CD38) for Treatment of Disseminated Nontuberculous Mycobacteria in a Patient With Anti-Interferon-γ Autoantibodies. Clin Infect Dis 2021, 72(12):2206-2208.
58	M	Southeast Asia	14	1	fever, weight loss, reduced appetitie,night sweats;	skin, lung, lymphadenopathy, blood, bone marrow,		MAI, COVID-19				EMB, AZM, AMK	13	RTX, IFN, steroid	14	28	controlled	34309742	Kacar M, Cortes-Acevedo P, Patel V, Carter C, Hughes P, McGann HP, et al: Neutralizing Anti-interferon-gamma Autoantibodies: an Ameliorating Factor in COVID-19 Infection? J Clin Immunol 2021, 41(7):1531-1535.
78	M	Japan	0.9	1	fever, weight loss	abscess formation, bone, lung, lymphadenopathy	cervical spondylosis, hypertension	MAC	427.8E.U (ref26.4 E.U)			RFP, EMB, CAM, SM,	3.8		3.9	4.8	controlled	33896863	Mochizuka Y, Kono M, Hirama R, Ohshima Y, Takeda K, Tsutsumi A, et al: Endobronchial Lesions from Disseminated Mycobacterium avium Infection in a Patient with Anti-interferon-gamma Autoantibodies. Intern Med 2021, 60(20):3267-3272
71	F	Thailand	20	4	fever, weight loss, fatigue, night sweets	bone, lung, lymphadenopathy, blood, liver	diabetes, hypertension, dyslipidemia, paroxysmal aterial fibrillation	MAC, MAC, Candida, Salmonella				RFP, EMB, CAM; RBT, AMK	21	IFN	8	28	died	34692415	Dahl V, Nielsen B, Wejse C, Marquart H, Bay J, von Stemann J,: Disseminated Mycobacterium avium complex infection in a woman with anti-interferon-γ autoantibodies. IDCases 2021, 26:e01300.
49	F	Japan	3	1	fever, fatigue	bone, lymphadenopathy		M.abscessus	141.5EU (ref 22.9EU)			MEM, AMK, CAM,	12		18	21	controlled	34328633	Asako M, Matsunaga H, Nakahara W, Ikeda M, Mima F, Minami R, et al: Mycobacterial lymphadenitis without granuloma formation in a patient with anti-interferon-gamma antibodies. Int J Hematol 2021, 114(5):630-635.
63	M	Mainland China	6	2	fever	lung, lymphadenopathy		T.marneffei				AmpB,itraconazole	9		9	15	uncontrolled	34866920	Lin F, Yang Z, Qiu Y, Zeng W, Liu G, Zhang J: Talaromyces Marneffei Infection in Lung Cancer Patients with Positive AIGAs: A Rare Case Report. Infect Drug Resist 2021, 14:5005-5013
57	M	Mainland China	8	3	fever	lung, lymphadenopathy		T.marneffei				voriconazole, AmpB	8		8	16	uncontrolled	34866920	Lin F, Yang Z, Qiu Y, Zeng W, Liu G, Zhang J: Talaromyces Marneffei Infection in Lung Cancer Patients with Positive AIGAs: A Rare Case Report. Infect Drug Resist 2021, 14:5005-5013
56	M	Mainland China		1	fever, weight loss	bone, lung, lymphadenopathy, bone marrow		T.marneffei, TB									uncontrolled	35090402	Chen ZM, Yang XY, Li ZT, Guan WJ, Qiu Y, Li SQ, et al: Anti-Interferon-gamma Autoantibodies Impair T-Lymphocyte Responses in Patients with Talaromyces marneffei Infections. Infect Drug Resist 2022, 15:3381-3393
72	M	Japan	31.5	1	fever	bone, lung, urinary tract		MAC, K.pneumoniae	49.5 (ref 0.5 E.U)			CAM, RFP	0.5	steroid		31.5	died	34033731	Nagamura N, Imada T: Anti-interferon-gamma autoantibody related disseminated nontuberculous mycobacteriosis with pathological features of immunoglobulin G4-related disease. Immunol Med 2022, 45(1):48-53.
57	F	Taiwan	36	6		bone, lung, lymphadenopathy, pericocular		MAC, HHV-8, TB, legionella, Salmonella, VZV				AZM, EMB, RFB			60	96	controlled	35888565	Lo TH, Tsai TY, Wang LS, Huang TL, Chen N: Periocular Infection of Mycobacterium avium Complex in a Patient with Interferon-gamma Autoantibodies: A Case Report. Medicina (Kaunas) 2022, 58(7):846.
57	M	Malaysian Chinese	1	1	fever, dry cough, dyspnea, decreased appetite	lung, lymphadenopathy, blood		M.chimaera	901ug/ml(15.78ug/ml)			AMK, RFB, AZM, EMB, MOX			7	28	controlled	35915436	Lin YF, Lee TF, Wu UI, Huang CF, Cheng A, Lin KY, et al: Disseminated Mycobacterium chimaera infection in a patient with adult-onset immunodeficiency syndrome: case report. BMC Infect Dis 2022, 22(1):665.
64	M	Japan	11	1		skin, bone, lung, lymphadenopathy, liver		M.kansasii	308.7 E.U (ref 5-50)				24	steroid	24	35	controlled	35022342	Hidekawa C, Yoshimi R, Kishimoto D, Kato H, Mitsuhashi M, Sakurai N, et al: Anti-interferon-gamma Antibody-seropositive Disseminated Nontuberculous Mycobacterial Infection Mimicking POEMS and TAFRO Syndromes. Intern Med 2022, 61(15):2377-2385.
68	M	Japan	4.5	1	fever, arthralgia, night sweats, anorexia, weight loss	skin, lung, lymphadenopathy, blood, bone marrow	diabetes,hypertension,dyslipidemia	M.arupensis, MAC	1009.2E.U(ref 9.7E.U)			CAM, EMB, RFB	12		12	16.5	controlled	35691862	Hirayama K, Kanda N, Suzuki T, Sasaki K, Kimura Y, Takahashi K, et al: Disseminated Mycolicibacter arupensis and Mycobacterium avium co-infection in a patient with anti-interferon-gamma neutralizing autoantibody-associated immunodeficiency syndrome. J Infect Chemother 2022, 28(9):1336-1339.
61	M	Taiwan	21	3	fever, chills, weight loss	skin, bone, lymphadenopathy, uveitis		MAC	22000			CAM, EMB, RFB, AMK, AZM, LEV, EMB		RTX, CTX			uncontrolled	36085248	Boyle S, Hagiya A, Nguyen MH, Liebman H, Lee JSG: The unique diagnostic and management challenge of a patient with concomitant anti-interferon-gamma autoantibody associated immunodeficiency syndrome, IgG4-related disease, and treatment refractory, disseminated mycobacterium avium complex infection. Allergy Asthma Clin Immunol 2022, 18(1):82.
32	F	Mainland China	24	1	fever, weight loss	abscess formation, bone, lung, lymphadenopathy, nasal, lacrimal gland		M. gordonae, M. paraseolense, Actinomycetes				CAM, LVX, EMB, AMK; AMX-CLV	8		8	32	controlled	our unreported case
